# Supplementary material for: Efficient pKa Determination in a Nonaqueous Solvent Using Chemical Shift Imaging
Source: Anal Chem. 2022 May 27;94(23):8115–9. doi: 10.1021/acs.analchem.2c00200 (PMC9201807; doi:10.1021/acs.analchem.2c00200)
Supplement: Supplementary file 1 — ac2c00200_si_001.zip [file ac2c00200_si_001.zip]

Archive with 47 entries (35 files):
- exp/stan/
- exp/stan/nmr/
- exp/stan/nmr/au/
- exp/stan/nmr/au/src/
- exp/stan/nmr/au/src/user/
- exp/stan/nmr/lists/
- exp/stan/nmr/lists/mac/
- exp/stan/nmr/lists/mac/user/
- exp/stan/nmr/lists/mac/user/makeHz
- exp/stan/nmr/lists/pp/
- exp/stan/nmr/lists/pp/user/
- exp/stan/nmr/par/
- exp/stan/nmr/par/user/
- exp/stan/nmr/au/src/user/au_CSI_AV1_AC
- exp/stan/nmr/au/src/user/CSI_peak_pick_AC
- exp/stan/nmr/au/src/user/CSI_proc_AC
- exp/stan/nmr/au/src/user/ZG_noRGA
- exp/stan/nmr/par/user/CSI_1D_AV1_AC/acqu
- exp/stan/nmr/par/user/CSI_1D_AV1_AC/acqu2
- exp/stan/nmr/par/user/CSI_1D_AV1_AC/acqum
- exp/stan/nmr/par/user/CSI_1D_AV1_AC/clevels
- exp/stan/nmr/par/user/CSI_1D_AV1_AC/outd
- exp/stan/nmr/par/user/CSI_1D_AV1_AC/proc
- exp/stan/nmr/par/user/CSI_1D_AV1_AC/proc2
- exp/stan/nmr/par/user/CSI_1D_AV1_AC/title
- exp/stan/nmr/par/user/CSI_2D_BASEOPT_AV1/acqu
- exp/stan/nmr/par/user/CSI_2D_BASEOPT_AV1/acqu2
- exp/stan/nmr/par/user/CSI_2D_BASEOPT_AV1/acqum
- exp/stan/nmr/par/user/CSI_2D_BASEOPT_AV1/clevels
- exp/stan/nmr/par/user/CSI_2D_BASEOPT_AV1/outd
- exp/stan/nmr/par/user/CSI_2D_BASEOPT_AV1/proc
- exp/stan/nmr/par/user/CSI_2D_BASEOPT_AV1/proc2
- exp/stan/nmr/par/user/CSI_2D_BASEOPT_AV1/title
- exp/stan/nmr/par/user/CSI_2D_DIGITAL_AV1/acqu
- exp/stan/nmr/par/user/CSI_2D_DIGITAL_AV1/acqu2
- exp/stan/nmr/par/user/CSI_2D_DIGITAL_AV1/acqum
- exp/stan/nmr/par/user/CSI_2D_DIGITAL_AV1/clevels
- exp/stan/nmr/par/user/CSI_2D_DIGITAL_AV1/outd
- exp/stan/nmr/par/user/CSI_2D_DIGITAL_AV1/proc
- exp/stan/nmr/par/user/CSI_2D_DIGITAL_AV1/proc2
- exp/stan/nmr/par/user/CSI_2D_DIGITAL_AV1/title
- exp/stan/nmr/lists/pp/user/CSI_ES_AC
- exp/stan/nmr/lists/pp/user/CSI_ZG_AC
- exp/stan/nmr/lists/pp/user/zg_spoilAV1
- exp/stan/nmr/lists/pp/user/zgesgp_spoilAV1
- ReadME.rtf
- pKa determination sheet.xlsx
