# Supplementary material for: Efficient pKa Determination in a Nonaqueous Solvent Using Chemical Shift Imaging
Source: Anal Chem. 2022 May 27;94(23):8115–9. doi: 10.1021/acs.analchem.2c00200 (PMC9201807; doi:10.1021/acs.analchem.2c00200)
Supplement: Supplementary file 1 — ac2c00200_si_001.zip [file ac2c00200_si_001.zip › exp/stan/nmr/au/src/user/au_CSI_AV1_AC]

/*CSI image with solvent suppression using excitation sculpting*/
/*Jonathan Iggo and Krzysztof Baj University of Liverpool, March 2022*/
/*For use with IcoNMR*/ 
/*Tested on Bruker AV1-400 running TopSpin 2.1pl8 on Windows 10 21H2*/
/*Uses parameter sets*/
/*CSI_2D_DIGITAL_AV1 */
/*CSI_2D_BASEOPT_AV1 */
/*CSI_1D_AV1_AC */

/*Uses elements of  watersc to find o1p*/
/*** ^^A -*-C++-*- **********************************************/
/*	au_watersc		01.06.2001			*/
/****************************************************************/
/*	Author(s) :						*/
/*	Name		: Rainer Kerssebaum			*/
/*	Organisation	: Bruker BioSpin GmbH			*/

/*$Id: au_watersc,v 1.9 2007/04/18 04:37:15 wem Exp $ */
/*	Email		: rainer.kerssebaum@bruker.de		*/
/****************************************************************/

/*Parts of Bruker sequence zgesgp are used for water suppression*/
/*water suppression using excitation sculpting with gradients */
/*T.-L. Hwang & A.J. Shaka, J. Magn. Reson., Series A 112 275-279 (1995)*/ 
/*$Id: zgesgp,v 1.8.6.1 2012/01/31 17:56:41 ber Exp $*/

/*Uses ZG overwrite protection on/off from Bruker automation script multizg 18.05.2000*/
/*Can be repalced with ZG_OVERWRITE on later spectrometers*/
/****************************************************************/
/*	Author(s) :						*/
/*	Name		: Rainer Kerssebaum			*/
/*	Organisation	: Bruker BioSpin GmbH			*/
/*	Email		: rainer.kerssebaum@bruker.de		*/
/*
/*$Id: multizg,v 1.12 2006/11/24 15:03:17 wem Exp $*/
/****************************************************************/

/*Brief description***************************************************************/
/*Uses TopSpin 2 data strucutres ../data/user/nmr/ 
/*Start from parameter set CSI_1D_AV1_AC */

/*If water suppression is selected, a 1D spectrum is acquired to locate the water resonance*/
/*SPOFFS is used to centre the excitation sculpting pulse on the water resonance - o1p is not changed to the water resonance position*/
/*The shaped pulse alignment is spectrometer dependent and must be set in the parameter sets*/
/*After the solvent resonance has been found RGA is run to find receiver gain for the 2d imaging experiment*/
/*Parameter set CSI_2D_BASEOPT_AV1 OR CSI_2D_DIGITAL_AV1  is then loaded automatically and experiment specific parameters set and an image acquired*/

/*The 2d data set is transformed, phase corrected, and the y-axis switched to mm*/
/*Peak picking and pKa calculation is performed off-line*/

/*Input required from user*/
/*Set USERA1 to user name*/
/*Set USERA2 to root directory, e.g. H:\Avance2400  NB no final back slash*/

/*Set CNST63 to solvent suppression reqiured (0 = none, 1=water)*/


#include <inc/exptUtil>
char del[PATH_MAX], path[PATH_MAX];

float PSHF, PSPF, IPSF, maxpshF, maxpspF, maxipsF, rgorig, numsolv;
char pulprogorig[64], datauser[64], datadisk[64];
double sf, sfF1, O1F1,BFF1;
double setf1p, setf2p, setmi, setmaxi, lim1, lim2, spectrumO1, SPoffset;
int noofscans,  expno1D, expnoicon, numPeaks, i;
int dsorig, pscal_save;
  char *envpnt;
  int zgsafety;
FILE *fptr;

GETCURDATA
FETCHPAR("NS",&noofscans)
FETCHPAR("DS",&dsorig)
FETCHPAR("F2P",&lim2)
FETCHPAR("F1P",&lim1)
FETCHPAR("CNST 63",&numsolv)
STOREPAR("CNST 60",numsolv)
FETCHPAR("O1",&spectrumO1)
FETCHPAR("USERA1",&datauser)
FETCHPAR("USERA2",&datadisk)
strcpy(pulprogorig, "zgesgp_spoilAV1");

expnoicon=expno;
expno1D=expnoicon+1000;


 /* Turn zg safety off if on. Turn it back on at the end. */
  envpnt = getenv("UXNMR_SAFETY");
  zgsafety = 0;
  if (envpnt != NULL)
  {
    if (strcasecmp(envpnt, "on") == 0)
    {
      zgsafety = 1;
      CPR_exec("env set UXNMR_SAFETY=off", WAIT_TERM);
    }
  }
  
/*Set NS, DS for quick 1H to find water and set RG*/
STOREPAR("NS",4)
STOREPAR("DS",0)
STOREPAR("PULPROG","zg") 
 /*Jump to image0 if no solvent to suppress*/
 
if(numsolv==0)
   {goto image0;
   }
  else

image1: /*Find water resonance and Acquie  solvent suppressed image*/	
		{
/* set parameters for watersc*/
STOREPAR("NS",4)
STOREPAR("DS",0)
STOREPAR("PULPROG","zg") 
setmi=10;
setmaxi=10000;
STOREPAR("MI",setmi)
STOREPAR("MAXI",setmaxi)
setf1p=10;
setf2p=0;
STOREPAR("F1P",setf1p)
STOREPAR("F2P",setf2p)
RGA
ZG
ERRORABORT
EF
ERRORABORT
APK 

/*Find water resonance and set SPOFFS*/ 
/*SPOFFS is used so that o1p is not changed*/
/*Phase alignment of  shaped pulse seems to vary between 1 and 0.5 with spectrometer/TopSpin version*/

WRA(expno1D)
PP
ERRORABORT


XCMD("sendgui convertpeaklist txt")
ERRORABORT
(void)sprintf(path,"%s/data/%s/nmr/%s/%d/pdata/%d/peak.txt",
		    datadisk,datauser,name,expno,procno);
fptr=fopen(path,"r");
if (fptr==NULL)
{
  Proc_err(DEF_ERR_OPT,"Cannot open %s for reading water",path);
  ABORT
}
TIMES(4)
  fgets(del,sizeof(del),fptr);
END
maxipsF=0.0;
maxpshF=0.0;
while (fscanf(fptr,"%*d %*f %f %f %f",&PSHF,&PSPF,&IPSF)>2)

{
  if (IPSF > maxipsF)
  {
    maxipsF=IPSF;
    maxpshF=PSHF;
    maxpspF=PSPF;
  }
}
fclose(fptr);
unlink(path);

/*Calculate spoffs*/
FETCHPAR("SF",&sf)
SPoffset=maxpshF-spectrumO1;
STOREPAR("SPOFFS 11",SPoffset)
}

{
STOREPAR("NS",noofscans)
STOREPAR("PULPROG","zgesgp_spoilAV1")

STOREPAR("SPOFFS 11",SPoffset)
RGA
ZG 

/*Store 1D spectrum for debugging*/
expno1D=expno1D+1000;
WRA(expno1D)

/*RGA*/
FETCHPAR("RG",&rgorig)
rgorig=rgorig/2;
RPAR("CSI_2D_DIGITAL_AV1", "all")

STOREPAR("RG", rgorig)
STOREPAR("PULPROG","CSI_ES_AC")
STOREPAR("SPOFFS 11",SPoffset)
STOREPAR("USERA1",datauser)
STOREPAR("USERA2",datadisk)
STOREPAR("NS",noofscans)


/*set sr of z-axis*/
FETCHPAR1("BF1",&BFF1)
FETCHPAR1("O1",&O1F1)
sfF1=BFF1+(O1F1*10e-7);
STOREPAR1("SF",sfF1)

/*GETDOUBLE("offset is", SPoffset)*/
ZG
}
goto procdata;

image0:
/*no solvent suppressed*/
{
STOREPAR("NS",noofscans)
STOREPAR("PULPROG","zg_spoilAV1")

RGA
ZG
expno1D=expno1D+1000;
WRA(expno1D)

/*RGA*/
FETCHPAR("RG",&rgorig)
rgorig=rgorig/2;
RPAR("CSI_2D_BASEOPT_AV1", "all")
STOREPAR("RG", rgorig)
STOREPAR("PULPROG","CSI_ZG_AC")
STOREPAR("USERA1",datauser)
STOREPAR("USERA2",datadisk)
STOREPAR("NS",noofscans)


/*set sr of z-axis*/
FETCHPAR1("BF1",&BFF1)
FETCHPAR1("O1",&O1F1)
sfF1=BFF1+(O1F1*10e-7);
STOREPAR1("SF",sfF1)

/*Acquire image*/
ZG
 }
procdata:
/*Transforms and phase corrects data and sets y-axis to mm*/

/*Now included as Proc_AUNM*/

zgsafetyon:
/*Turn ZGSAFETY back on*/
/*Only required for Topspin 2*/
 if (zgsafety == 1)
    CPR_exec("env set UXNMR_SAFETY=on", WAIT_TERM);
      return 0;

      
QUIT

/*copyright Jonathan A. Iggo and Krzyzstof Baj 2021-2022 */
