# Supplementary material for: Efficient pKa Determination in a Nonaqueous Solvent Using Chemical Shift Imaging
Source: Anal Chem. 2022 May 27;94(23):8115–9. doi: 10.1021/acs.analchem.2c00200 (PMC9201807; doi:10.1021/acs.analchem.2c00200)
Supplement: Supplementary file 1 — ac2c00200_si_001.zip [file ac2c00200_si_001.zip › exp/stan/nmr/au/src/user/CSI_peak_pick_AC]

/*CSI_peak_pick_AC by J.A. Iggo and Krzysztof Baj, University of Liverpool and Matthew Wallace University of East Anglia 15/03/2022 */
/*Edited version of image_proc by Matthew Wallace, University of Liverpool 2013-2018*/

/*Goes through a 2D image and writes file of peak position/ppm*/
/*Asks for number of indicator and analyte peaks to be picked and corresponding peak ranges*/ 
/*Expt dtat set does not have to be in expno 1 - programme asks for expno and procno*/
/*Uses procno 5 as tmp file containing the 1D trace*/
/*Will pick centre of a multiplet*/

/*Declare various variables*/
FILE *find1,*find2,*find3,*fana1,*fana2,*fhdms;
float min=0;
double f2ind1=0, f1ind1=0;
double f2ind2=0, f1ind2=0;
double f2ind3=0, f1ind3=0;
double f2hdms= -0.5, f1hdms= +0.5;
double f2ana1=0, f1ana1=0;
double f1ana2=0, f2ana2=0;

float ppsens=0.9;
double pc=0.1;
int steno=15;
int eno;
int ne=5;
int m=-1;
int rn=1; 
int hdmspresent =1;
double peakFreqHz, peakFreqPPM, peakIntensity, maxpsh, maxpsp, maxips, sf,sfo1,so1p,mintpp,minpsp,peakppmneg,cent,ppmdif,maxpspneg;
int i, numPeaks;
int row=1, v=1, phpno=1 ;
 
/*Get number of indicator and analyte peaks to peak*/
int numind=2,numana=2;
GETINT("Number of analyte peaks to pick = ", numind)
GETINT("Number of indicator peaks to pick = ", numana)
GETINT("Is HDMS  - or similar - present? 0 = no, 1 = yes ", hdmspresent)

GETCURDATA
steno=expno;
phpno=procno;

/*Get number of slices to PP = TDF1*/
int np=128;
FETCHPAR1("td",&np) 

GETINT("Enter starting experiment number: ",steno)
GETINT("Enter procno of 2D dataset",phpno)

/*Get peak ranges*/
GETDOUBLE("Indicator 1 left peak picking/ppm",f1ind1)
GETDOUBLE("Indicator 1 right peak picking/ppm",f2ind1)
GETDOUBLE("Indicator 2 left peak picking/ppm",f1ind2)
GETDOUBLE("Indicator 2 right peak picking/ppm",f2ind2)

if(numind==3)
    {
GETDOUBLE("Indicator 3left peak picking/ppm",f1ind3)
GETDOUBLE("Indicator 3 right peak picking/ppm",f2ind3)
    }
GETDOUBLE("Analyte 1 left peak picking/ppm",f1ana1) 
GETDOUBLE("Analyte 1 right peak picking/ppm",f2ana1)

if(numana==2)
    {
GETDOUBLE("Analyte 2  left peak picking/ppm",f1ana2)
GETDOUBLE("Analyte 2 right peak picking/ppm",f2ana2)
     }
     
/*GETSTRING("Peak pick anything else?",ana1)
if(strcmp("y",ana1)==0)
{
GETDOUBLE("Other right peak picking/ppm",f2ana1)
GETDOUBLE("Other left peak picking/ppm",f1ana1)
}*/
GETFLOAT("Enter peak picking senistitivty factor",pc)
GETDOUBLE("Enter satelite sensitivity factor",ppsens)

/*Reads in peak picking parameters for MPA*/
REXPNO(steno)
SETCURDATA
RPROCNO(phpno)
SETCURDATA
STOREPAR("mi",min)
STOREPAR("pc",pc)

/*Create output files */

if ((find1 = fopen(ACQUPATH("IND1.txt"),"wt")) == 0)
    STOPMSG("Cannot create difflist")
if ((find2 = fopen(ACQUPATH("IND2.txt"),"wt")) == 0)
    STOPMSG("Cannot create difflist")
if ((find3 = fopen(ACQUPATH("IND3.txt"),"wt")) == 0)
    STOPMSG("Cannot create difflist")
if ((fana1 = fopen(ACQUPATH("ANA1.txt"),"wt")) == 0)
    STOPMSG("Cannot create difflist")
if ((fana2 = fopen(ACQUPATH("ANA2.txt"),"wt")) == 0)
    STOPMSG("Cannot create difflist")
if ((fhdms = fopen(ACQUPATH("HMDS.txt"),"wt")) == 0)
    STOPMSG("Cannot create difflist")
    
/*Do peak picking*/  
/*Loops through np slices of all indicators and analytes*/   
TIMES(np)
	{
/*1st indicator*/
RSR(v,5)
RPROCNO(5)
SETCURDATA
STOREPAR("f2p",f2ind1)
STOREPAR("f1p",f1ind1)
PP
 numPeaks = readPeakList(PROCPATH(0));
maxips=0.0;
    maxpsh=0.0;
    for (i=0; i<numPeaks; i++)
    {
	peakIntensity = getPeakIntensity(i);
	peakFreqHz = getPeakFreqHz(i);
	peakFreqPPM = getPeakFreqPPM(i);
	if (peakIntensity > maxips)
	{
	    maxips = peakIntensity;
	    maxpsh = peakFreqHz;
	    maxpsp = peakFreqPPM;
	}
    }
/*Find downfield and upfield lines of multplet and find centre*/
    /*Pick most downfield side of multiplet*/
    mintpp=maxips*ppsens;
maxpsp=0.0;
    for (i=0; i<numPeaks; i++)
    {
    		peakIntensity = getPeakIntensity(i);
    		if(peakIntensity>mintpp)
    		{
	peakFreqPPM = getPeakFreqPPM(i);
	peakFreqHz = getPeakFreqHz(i);
	if (peakFreqHz >= maxpsh)
	{
	    maxpsp = peakFreqPPM;
	    maxpsh = peakFreqHz;
	}
    }
	}
/*Flips negative to choose most upfield peak of multiplet*/
for (i=0; i<numPeaks; i++)
    {
    		peakIntensity = getPeakIntensity(i);
    		if(peakIntensity>mintpp)
    		{
	peakFreqPPM = getPeakFreqPPM(i);
peakppmneg=peakFreqPPM*m;
maxpspneg=maxpsp*m;
	if (peakppmneg >= maxpspneg)
	{
	    minpsp = peakFreqPPM;
	}
    }
	}
    freePeakList();
/*writes centre of multiplet into text document*/
ppmdif=maxpsp-minpsp;
cent=minpsp+ppmdif*0.5;
    fprintf(find1,"%f \n",cent);
    
    
/*Repeat for 2nd indicator*/
STOREPAR("f2p",f2ind2)
STOREPAR("f1p",f1ind2)
STOREPAR("mi",min)
PP
 numPeaks = readPeakList(PROCPATH(0));
maxips=0.0;
    maxpsh=0.0;
    for (i=0; i<numPeaks; i++)
    {
	peakIntensity = getPeakIntensity(i);
	peakFreqHz = getPeakFreqHz(i);
	peakFreqPPM = getPeakFreqPPM(i);
	if (peakIntensity > maxips)
	{
	    maxips = peakIntensity;
	    maxpsh = peakFreqHz;
	    maxpsp = peakFreqPPM;
	}
    }
    
/*Find downfield and upfield lines of multplet and find centre*/
 /*Pick most downfield side of multiplet*/
    mintpp=maxips*ppsens;
maxpsp=0.0;
    for (i=0; i<numPeaks; i++)
    {
    		peakIntensity = getPeakIntensity(i);
    		if(peakIntensity>mintpp)
    		{
	peakFreqPPM = getPeakFreqPPM(i);
	peakFreqHz = getPeakFreqHz(i);
	if (peakFreqHz >= maxpsh)
	{
	    maxpsp = peakFreqPPM;
	    maxpsh = peakFreqHz;
	}
    }
	}
/*Flips negative to choose most upfield peak of multiplet*/
for (i=0; i<numPeaks; i++)
    {
    		peakIntensity = getPeakIntensity(i);
    		if(peakIntensity>mintpp)
    		{
	peakFreqPPM = getPeakFreqPPM(i);
peakppmneg=peakFreqPPM*m;
maxpspneg=maxpsp*m;
	if (peakppmneg >= maxpspneg)
	{
	    minpsp = peakFreqPPM;
	}
    }
	}
    freePeakList();
/*writes centre of multiplet into text document*/
ppmdif=maxpsp-minpsp;
cent=minpsp+ppmdif*0.5;
    fprintf(find2,"%f \n",cent);
    
    
/*Repeat for 3rd Indicator if exist*/
if(numind==3)
{
STOREPAR("f2p",f2ind3)
STOREPAR("f1p",f1ind3)
PP
 numPeaks = readPeakList(PROCPATH(0));
maxips=0.0;
    maxpsh=0.0;
    for (i=0; i<numPeaks; i++)
    {
	peakIntensity = getPeakIntensity(i);
	peakFreqHz = getPeakFreqHz(i);
	peakFreqPPM = getPeakFreqPPM(i);
	if (peakIntensity > maxips)
	{
	    maxips = peakIntensity;
	    maxpsh = peakFreqHz;
	    maxpsp = peakFreqPPM;
	}
    }
 
 /*Find downfield and upfield lines of multplet and find centre*/
 /*Pick most downfield side of multiplet*/
    mintpp=maxips*ppsens;
maxpsp=0.0;
    for (i=0; i<numPeaks; i++)
    {
    		peakIntensity = getPeakIntensity(i);
    		if(peakIntensity>mintpp)
    		{
	peakFreqPPM = getPeakFreqPPM(i);
	peakFreqHz = getPeakFreqHz(i);
	if (peakFreqHz >= maxpsh)
	{
	    maxpsp = peakFreqPPM;
	    maxpsh = peakFreqHz;
	}
    }
	}
/*Flips negative to choose most upfield peak of multiplet*/
for (i=0; i<numPeaks; i++)
    {
    		peakIntensity = getPeakIntensity(i);
    		if(peakIntensity>mintpp)
    		{
	peakFreqPPM = getPeakFreqPPM(i);
peakppmneg=peakFreqPPM*m;
maxpspneg=maxpsp*m;
	if (peakppmneg >= maxpspneg)
	{
	    minpsp = peakFreqPPM;
	}
    }
	}
    freePeakList();
/*writes centre of multiplet into text document*/
ppmdif=maxpsp-minpsp;
cent=minpsp+ppmdif*0.5;
    fprintf(find3,"%f \n",cent);
	}
	else
{	
/*1st analyte*/
STOREPAR("f2p",f2ana1)
STOREPAR("f1p",f1ana1)
PP
 numPeaks = readPeakList(PROCPATH(0));
maxips=0.0;
    maxpsh=0.0;
    for (i=0; i<numPeaks; i++)
    {
	peakIntensity = getPeakIntensity(i);
	peakFreqHz = getPeakFreqHz(i);
	peakFreqPPM = getPeakFreqPPM(i);
	if (peakIntensity > maxips)
	{
	    maxips = peakIntensity;
	    maxpsh = peakFreqHz;
	    maxpsp = peakFreqPPM;
	}
    }
 
/*Find downfield and upfield lines of multplet and find centre*/
 /*Pick most downfield side of multiplet*/
    mintpp=maxips*ppsens;
maxpsp=0.0;
    for (i=0; i<numPeaks; i++)
    {
    		peakIntensity = getPeakIntensity(i);
    		if(peakIntensity>mintpp)
    		{
	peakFreqPPM = getPeakFreqPPM(i);
	peakFreqHz = getPeakFreqHz(i);
	if (peakFreqHz >= maxpsh)
	{
	    maxpsp = peakFreqPPM;
	    maxpsh = peakFreqHz;
	}
    }
	}
/*Flips negative to choose most upfield peak of multiplet*/
for (i=0; i<numPeaks; i++)
    {
    		peakIntensity = getPeakIntensity(i);
    		if(peakIntensity>mintpp)
    		{
	peakFreqPPM = getPeakFreqPPM(i);
peakppmneg=peakFreqPPM*m;
maxpspneg=maxpsp*m;
	if (peakppmneg >= maxpspneg)
	{
	    minpsp = peakFreqPPM;
	}
    }
	}
    freePeakList();
/*writes centre of multiplet into text document*/
ppmdif=maxpsp-minpsp;
cent=minpsp+ppmdif*0.5;
    fprintf(fana1,"%f \n",cent);
    
/*Check for 2nd analyte peak. If exist PP*/
if(numana==2)
{
STOREPAR("f2p",f2ana2)
STOREPAR("f1p",f1ana2)
PP
 numPeaks = readPeakList(PROCPATH(0));
maxips=0.0;
    maxpsh=0.0;
    for (i=0; i<numPeaks; i++)
    {
	peakIntensity = getPeakIntensity(i);
	peakFreqHz = getPeakFreqHz(i);
	peakFreqPPM = getPeakFreqPPM(i);
	if (peakIntensity > maxips)
	{
	    maxips = peakIntensity;
	    maxpsh = peakFreqHz;
	    maxpsp = peakFreqPPM;
	}
    }
 
/*Find downfield and upfield lines of multplet and find centre*/
  /*Pick most downfield side of multiplet*/
    mintpp=maxips*ppsens;
maxpsp=0.0;
    for (i=0; i<numPeaks; i++)
    {
    		peakIntensity = getPeakIntensity(i);
    		if(peakIntensity>mintpp)
    		{
	peakFreqPPM = getPeakFreqPPM(i);
	peakFreqHz = getPeakFreqHz(i);
	if (peakFreqHz >= maxpsh)
	{
	    maxpsp = peakFreqPPM;
	    maxpsh = peakFreqHz;
	}
    }
	}
/*Flips negative to choose most upfield peak of multiplet*/
for (i=0; i<numPeaks; i++)
    {
    		peakIntensity = getPeakIntensity(i);
    		if(peakIntensity>mintpp)
    		{
	peakFreqPPM = getPeakFreqPPM(i);
peakppmneg=peakFreqPPM*m;
maxpspneg=maxpsp*m;
	if (peakppmneg >= maxpspneg)
	{
	    minpsp = peakFreqPPM;
	}
    }
	}
    freePeakList();
/*writes centre of multiplet into text document*/
ppmdif=maxpsp-minpsp;
cent=minpsp+ppmdif*0.5;
    fprintf(fana2,"%f \n",cent);
	}

 /*Peak pick HDMS if required*/
 if(hdmspresent ==1)
 {
STOREPAR("f2p",f2hdms)
STOREPAR("f1p",f1hdms)
PP
 numPeaks = readPeakList(PROCPATH(0));
maxips=0.0;
    maxpsh=0.0;
    for (i=0; i<numPeaks; i++)
    {
	peakIntensity = getPeakIntensity(i);
	peakFreqHz = getPeakFreqHz(i);
	peakFreqPPM = getPeakFreqPPM(i);
	if (peakIntensity > maxips)
	{
	    maxips = peakIntensity;
	    maxpsh = peakFreqHz;
	    maxpsp = peakFreqPPM;
	}
    }
    
   
 /*Pick most downfield side of multiplet */
    mintpp=maxips*ppsens;
maxpsp=0.0;
    for (i=0; i<numPeaks; i++)
    {
    		peakIntensity = getPeakIntensity(i);
    		if(peakIntensity>mintpp)
    		{
	peakFreqPPM = getPeakFreqPPM(i);
	peakFreqHz = getPeakFreqHz(i);
	if (peakFreqHz >= maxpsh)
	{
	    maxpsp = peakFreqPPM;
	    maxpsh = peakFreqHz;
	}
    }
	}
/*Flips negative to choose most upfield peak of multiplet*/
for (i=0; i<numPeaks; i++)
    {
    		peakIntensity = getPeakIntensity(i);
    		if(peakIntensity>mintpp)
    		{
	peakFreqPPM = getPeakFreqPPM(i);
peakppmneg=peakFreqPPM*m;
maxpspneg=maxpsp*m;
	if (peakppmneg >= maxpspneg)
	{
	    minpsp = peakFreqPPM;
	}
    }
	}
    freePeakList();
/*writes centre of multiplet into text document*/
ppmdif=maxpsp-minpsp;
cent=minpsp+ppmdif*0.5;
    fprintf(fhdms,"%f \n",cent);
}}	
v++;
rn++;
RPROCNO(phpno)
SETCURDATA
}
END
fclose(fhdms);
fclose(find1);
fclose(find2); 
fclose(find1);
fclose(fana1);
fclose(fana2);

QUIT

/*;� copyright Jonathan A. Iggo, Matthew Wallace and Krzyzstof Baj 2013-2022*/
