# Supplementary material for: Efficient pKa Determination in a Nonaqueous Solvent Using Chemical Shift Imaging
Source: Anal Chem. 2022 May 27;94(23):8115–9. doi: 10.1021/acs.analchem.2c00200 (PMC9201807; doi:10.1021/acs.analchem.2c00200)
Supplement: Supplementary file 1 — ac2c00200_si_001.zip [file ac2c00200_si_001.zip › exp/stan/nmr/au/src/user/CSI_proc_AC]

/*CSI_proc_AC by J.A. Iggo and Krzysztof Baj, University of Liverpool and Matthew Wallace University of East Anglia 15/03/2022 */
/*Edited version of image_proc by Matthew Wallace, University of Liverpool 2013-2017*/

/*Transform dataset, phase corrects 2D chemical shift image and sets y-axis to mm*/ 
/*Requires USERA1 = user and USERA2 = root of data drive  both should be present in IconNMR datasets*/
/*If processing off-line will need to be updated to the machine being used*/

/*Sets PHC1 in F1 to TD1*180 to remove alternating 180 phase shift*/
/*see "Probing spatial distribution of alignment by deuterium NMR imaging"*/
/* Christian Merle, Martin Koos in
/*Chemistry - A European Journal, Volume 19, Issue 22, 27 May 2013, Pages 7013-7019*/
/*A 2D sequence for z-imaging preserving chemical shift using a phase encoding gradient*/
 
/*Transforms data and sets y-axis to mm*/
/*Extracts slices of a 2D experiment using RSR*/
/*Runs APK on each slice and writes back to 2D file*/
/*Also works in foreground*/

#include <inc/exptUtil>

char location[70], user1[20];
int phpno=1;
int mno=32;
int pno=5;
int nexp=1; 
int tdf1=128;
float phasef1=23040; 
double sfF1, O1F1,BFF1;

GETCURDATA

/*Set PHC1 in F1 correctly*/
FETCHPAR1("TD",&tdf1)
phasef1=180*tdf1;
STOREPAR1("PHC1",phasef1)
 
/*set sr of z-axis*/
FETCHPAR1("BF1",&BFF1)
FETCHPAR1("O1",&O1F1)
sfF1=BFF1+(O1F1*10e-7);
STOREPAR1("SF",sfF1)

XFB
int w=1;

FETCHPAR("USERA1",&user1)
FETCHPAR("USERA2",&location) 
/*(void)sprintf(location,"%s/data/%s/nmr",location,user1); */

GETCURDATA 

w=1;
TIMES(tdf1)
{
RPROCNO(phpno)
SETCURDATA
RSR(w,pno)
RPROCNO(pno)
SETCURDATA

APK
WSR(w, 1, expno, name, user1, location)
w=w+1;
	}
	RPROCNO(1)
SETCURDATA
END
  
/*Make y-axis mm*/
SETCURDATA 
VIEWDATA_SAMEWIN
XMAC("makeHz")
QUIT

/* copyright Jonathan A. Iggo, Matthew Wallace and Krzyzstof Baj 2015-2022*/
