# Supplementary material for: Efficient pKa Determination in a Nonaqueous Solvent Using Chemical Shift Imaging
Source: Anal Chem. 2022 May 27;94(23):8115–9. doi: 10.1021/acs.analchem.2c00200 (PMC9201807; doi:10.1021/acs.analchem.2c00200)
Supplement: Supplementary file 1 — ac2c00200_si_001.zip [file ac2c00200_si_001.zip › exp/stan/nmr/au/src/user/ZG_noRGA]

/*Modified version of Bruker script au_zg. RGA removed.
/*** ^^A -*-C++-*- **********************************************/
/*	au_zg			10.10.1990			*/
/****************************************************************/
/*	Short Description :					*/
/*	General AU program for data acquisition.		*/
/****************************************************************/
/*	Keywords :						*/
/*	zg							*/
/****************************************************************/
/*	Description/Usage :					*/
/*	General AU program for data acquisition.		*/
/*	First an rga is done, then the acquisition is started.	*/
/****************************************************************/
/*	Author(s) :						*/
/*	Name		: Peter Dvortsak			*/
/*	Organisation	: Bruker Analytik			*/
/*	Email		: peter.dvortsak@bruker.de		*/
/****************************************************************/
/*	Name		Date	Modification:			*/
/*	pdv		901010	created				*/
/****************************************************************/
/*
$Id: au_zg,v 1.5 2000/07/12 11:39:39 gsc Exp $
*/

GETCURDATA

ZG
QUIT
