# Supplementary material for: Efficient pKa Determination in a Nonaqueous Solvent Using Chemical Shift Imaging
Source: Anal Chem. 2022 May 27;94(23):8115–9. doi: 10.1021/acs.analchem.2c00200 (PMC9201807; doi:10.1021/acs.analchem.2c00200)
Supplement: Supplementary file 1 — ac2c00200_si_001.zip [file ac2c00200_si_001.zip › exp/stan/nmr/par/user/CSI_1D_AV1_AC/acqu2]

##TITLE= Parameter file, TopSpin 4.1.3
##JCAMPDX= 5.0
##DATATYPE= Parameter Values
##NPOINTS= 1	$$ modification sequence number
##ORIGIN= Bruker BioSpin GmbH
##OWNER= iggo
$$ 2022-03-16 16:21:08.211 +0000  iggo@DESKTOP-Q05DNKR
$$ C:\Bruker\TopSpin4.1.3\exp\stan\nmr\par\user/CSI_1D_AV1_AC/acqu2
$$ process C:\Bruker\TopSpin4.1.3\prog\mod\edparproc.exe
##$ACQT0= 0
##$BF1= 400.053
##$FnILOOP= 0
##$FnMODE= 1
##$NUC1= <1H>
##$NusJSP= 0
##$NusT2= 1
##$NusTD= 0
##$O1= 2500
##$ProjAngle= 0
##$SFO1= 400.0555
##$SW= 0.0474934102893224
##$SW_h= 16
##$TD= 128
##END=
