# Supplementary material for: Efficient pKa Determination in a Nonaqueous Solvent Using Chemical Shift Imaging
Source: Anal Chem. 2022 May 27;94(23):8115–9. doi: 10.1021/acs.analchem.2c00200 (PMC9201807; doi:10.1021/acs.analchem.2c00200)
Supplement: Supplementary file 1 — ac2c00200_si_001.zip [file ac2c00200_si_001.zip › exp/stan/nmr/par/user/CSI_2D_BASEOPT_AV1/acqum]

##TITLE= Parameter file, TOPSPIN		Version 2.1
##JCAMPDX= 5.0
##DATATYPE= Parameter Values
##NPOINTS= 3	$$ modification sequence number
##ORIGIN= Bruker BioSpin GmbH
##OWNER= NMR_User
$$ 2022-03-22 17:29:49.311 +0000  NMR_User@DPX400PC
$$ C:/Bruker/TOPSPIN/exp/stan/nmr/par/user/CSI_2D_BASEOPT_AV1/acqum
$$ process C:\Bruker\TOPSPIN\prog\mod\edparproc.exe
##$COMMENT= <>
##$ECF= 1
##$ECHOLST= (0..15)
1 1 1 1 1 1 1 1 1 1 1 1 1 1 1 1
##$ECOLLST= (0..15)
1 1 1 1 1 1 1 1 1 1 1 1 1 1 1 1
##$FLIPA= 0
##$FOV1= 0
##$FOV2= 0
##$FOV3= 0
##$FRARE= 1
##$HEADER= <>
##$INSTIT= <>
##$METHOD= <>
##$NECHOES= 1
##$NPROJEC= 32
##$NSLICES= 32
##$PATPOS= 0
##$RUNEXAM= -1
##$SDIST= 1
##$SOANGLE= 0
##$SORIENT= 0
##$SOT= <>
##$SPOS= 0
##$SPOSDIR= <>
##$STHICK= 3
##$T2DIST= 30
##$TINV= 50
##$TREC= 2700
##$TREP= 3000
##$TSCAN= 50000
##END=
