# Supplementary material for: Efficient pKa Determination in a Nonaqueous Solvent Using Chemical Shift Imaging
Source: Anal Chem. 2022 May 27;94(23):8115–9. doi: 10.1021/acs.analchem.2c00200 (PMC9201807; doi:10.1021/acs.analchem.2c00200)
Supplement: Supplementary file 1 — ac2c00200_si_001.zip [file ac2c00200_si_001.zip › exp/stan/nmr/lists/pp/user/CSI_ZG_AC]

;auto-sampler version without solvent suppression J Iggo (U. Liverpool 14/03/22)
;Tested on Bruker AV1-400 spectrometer running TopSpin 2.1 pl8 on Windows 10 ver 21H2
;Uses parameter set CSI_2D_AV1_AC

;Modified from: "Probing spatial distribution of alignment by deuterium NMR imaging"
;Chemistry - A European Journal, Volume 19, Issue 22, 27 May 2013, Pages 7013-7019
;2D sequence for z-imaging preserving chemical shift using a phase encoding gradient; Christian Merle, Martin Koos

;rd1 error in original sequence removed J Iggo (U. Liverpool)
;reposition phase encoding pulse before solvent suppression  by J Iggo (U. Liverpool)
;include DELTA1 after tau to refocus echo
;reposition BLKGRAD after GO statement by J Iggo (U. Liverpool)


; 1H-Version
;$CLASS=HighRes
;$DIM=2D
;$TYPE=
;$SUBTYPE=
;$COMMENT=
#include <Avance.incl>
#include <Grad.incl>
#include <Delay.incl>

;For running off lock use blkgramp and unblkgramp commands
;When running on lock use blkgrad and unblkgrad instead
;
;Change 1 SW to cnst0*10 to get 1 Hz/mm along f1 axis (if GCC cnst1 is correct)

"cnst2= 0.8914027" ; integralfactor of gradient shape SMSQ10.32
"cnst4= 267.52220" ; * 10^6 /Ts = gamma1H
"p30=(td1/cnst0) * (1/(cnst1*cnst2*cnst3)) * (1/cnst4) *(2*3.14159265/1000)* 0.5 s"

"cnst7=2*cnst4*100*cnst1*p30*cnst3*cnst2/(td1*2*3.14159265)"

;gradient function will never reach +1, this run will be covered separately
"l1=td1-1"
lgrad r1d = l1

"p2=p1*2"

"d11=30m"

;correct some phase shifts
;set DIGIMOD to baseopt in acq parameters
"acqt0=-de-d16-p1*2/3.1416-p30-50u"


1 ze
2 30m pl1:f1 BLKGRAD

;spoil gradient 
3 50u UNBLKGRAD
4u
p19:gp3
d16 
20u pl1:f1
50u BLKGRAD

;Recovery delay
  d11 
  4u 
  d1
  4u 

50u UNBLKGRAD

;Read pulse
  p1 ph1

;PHASE ENCODING PULSE
p30:gp6*r1d*cnst3
  d16 pl0:f1
50u BLKGRAD
go=2 ph31

30m wr #0 if #0 zd igrad r1d
;gradient pulse increment  counter
lo to 3 times l1
goto 5

; run last increment:
4 30m pl1:f1 BLKGRAD

;spoil gradient from previous
5 50u UNBLKGRAD
4u
p19:gp3
d16 
20u pl1:f1
50u BLKGRAD

;Recovery delay
  d11 
  4u 
  d1
  4u do:f2

20u pl1:f1

50u UNBLKGRAD

;Read pulse
p1 ph1 

;PHASE ENCODING PULSE
p30:gp6*cnst3
  d16  pl0:f1
50u BLKGRAD
go=4 ph31

30m wr #0 if #0 zd

exit

ph1=0 2 1 3
ph31=0 2 1 3


;cnst0 : coil length in cm set SW1 = 10*const0
;cnst1 : GCC (G/mm) from Gradpar
;cnst3 : Adjust to get long enough P30 without exceeding max allowed gradient pulse for spectrometer (max 0.95);
;cnst7 : In_F (usec) increment; or just change 1 SW to 26 Hz (1 Hz/mm)
;cnst62: choose TopSpin2 (=0) or default (=1) directory. =0 traps errors, =1 aborts on error
;cnst63: solvent suppression required (0 = none, 1=water)
;USERA1: user for TS2 directory structure
;USERA2: directory root for TS2 directory

;pl0 :0W
;pl1 : f1 channel - power level for pulse (default)
;p1 : f1 channel - 90 degree high power pulse
;p11: f1 channel - 180 degree shaped pulse (Squa100.1000)   [2 msec]

;p19 : Spoil gradient pulse at end of acquisition [1000u]
;p27: f1 channel -  90 degree pulse at pl18
;d11: delay for disk I/O                             [30 msec]

;d16: standard eddy delay [200u]
;d1 :  relaxation delay
;ns: 8 * n, total number of scans: NS * TD0
;ds: 16 * m
;td1: number of experiments
;FnMODE: QF
;use gradient ratio:    gp 1 : gp 2 
;                         31 :   17 
;for z-only gradients:
;gpz1: 31%
;gpz2: 17%
;gpz3: 50% spoil gradient
;gpz6: 100% to ensure correct Hz to mm conversion phase encoding gradient. Use cnst 3 to ensure max allowed gradient pulse is not exceeded 
;use gradient files:

;gpnam1: SMSQ10.100
;gpnam2: SMSQ10.100 
;gpnam3: SMSQ10.100
;gpnam4: SMSQ10.100
;gpnam6: SMSQ10.32

;� copyright Jonathan A. Iggo, Matthew Wallace and Krzyzstof Baj 2020-2022
