# Supplementary material for: Efficient pKa Determination in a Nonaqueous Solvent Using Chemical Shift Imaging
Source: Anal Chem. 2022 May 27;94(23):8115–9. doi: 10.1021/acs.analchem.2c00200 (PMC9201807; doi:10.1021/acs.analchem.2c00200)
Supplement: Supplementary file 1 — ac2c00200_si_001.zip [file ac2c00200_si_001.zip › exp/stan/nmr/lists/pp/user/zg_spoilAV1]

;zg with spoil pulse to enable rapid pulsing JAIggo (UoL)
;avance-av1 version (16/08/21)
; For use with IconNMR to set receiver gain correctly in CSI_ZG_AC
;Based on Bruker sequence zg
;$Id: zg,v 1.11 2012/01/31 17:49:31 ber Exp $
;1D sequence


;$CLASS=HighRes
;$DIM=1D
;$TYPE=
;$SUBTYPE=
;$COMMENT=


;prosol relations=<triple>


#include <Avance.incl>
#include <Grad.incl>
#include <Delay.incl>


"p2=p1*2"
"d12=20u"


"acqt0=-p1*2/3.1416"

1 ze
;spoil gradient to destroy residual magnetization 
2 30m
 50u UNBLKGRAD
 4u
 p19:gp3
 d16 
 20u pl1:f1
 50u BLKGRAD

  30m
  d12 pl1:f1 
  d1
  p1 ph1
  
  go=2 ph31
  30m mc #0 to 2 F0(zd)
  4u BLKGRAD
exit


ph1=0 2 2 0 1 3 3 1
ph31=0 2 2 0 1 3 3 1


;pl0 : 0W
;pl1 : f1 channel - power level for pulse (default)
;p1 : f1 channel -  90 degree high power pulse
;p19 : spoil pulse
;d1 : relaxation delay; 1-5 * T1
;d12: delay for power switching                             [20 usec]
;d16: delay for homospoil/gradient recovery
;ns: 8 * n, total number of scans: NS * TD0
;ds: 4


;for z-only gradients:

;gpz3: 60%

;use gradient files:

;gpnam3: SMSQ10.100

;� copyright Jonathan A. Iggo and Krzyzstof Baj 2021
