# Supplementary material for: Efficient pKa Determination in a Nonaqueous Solvent Using Chemical Shift Imaging
Source: Anal Chem. 2022 May 27;94(23):8115–9. doi: 10.1021/acs.analchem.2c00200 (PMC9201807; doi:10.1021/acs.analchem.2c00200)
Supplement: Supplementary file 1 — ac2c00200_si_001.zip [file ac2c00200_si_001.zip › exp/stan/nmr/lists/pp/user/zgesgp_spoilAV1]

;zgesgp_AV1
;J. A. Iggo University of Liverpool (Jan 2021)
; For use with IconNMR to set receiver gain correctly in CSI_ES_AC

;Based on Bruker sequence zgesgp 
;$Id: zgesgp,v 1.8.6.1 2012/01/31 17:56:41 ber Exp $

;water suppression using excitation sculpting with gradients
;T.-L. Hwang & A.J. Shaka, J. Magn. Reson.,
;   Series A 112 275-279 (1995)
;
;$CLASS=HighRes
;$DIM=1D
;$TYPE=
;$SUBTYPE=
;$COMMENT=

#include <Avance.incl>
#include <Grad.incl>
#include <Delay.incl>

"p2=p1*2"
"d12=20u"
"d11=30m"

"TAU=de+p1*2/3.1416+50u+50u"
"acqt0=0"

1 ze
;spoil gradient 
2 30m
 50u UNBLKGRAD
 4u
 p19:gp3
 d16 
 20u pl1:f1
 50u BLKGRAD

;excitation sculpting solvent suppression
  d1
  d12 pl1:f1 

  p1 ph1
50u UNBLKGRAD

  p16:gp1
  d16 pl0:f1
  (p11:sp11 ph2:r):f1
  4u
  d12 pl1:f1

  p2 ph3
  4u
  p16:gp1
  d16 

TAU  ; correct phase shift

  p16:gp2
  d16 pl0:f1
  (p11:sp11 ph4:r):f1
  4u
  d12 pl1:f1

  p2 ph5
  4u
  p16:gp2
  d16
50u BLKGRAD
  go=2 ph31
  30m mc #0 to 2 F0(zd)
  
exit


ph1=0
ph2=0 1
ph3=2 3
ph4=0 0 1 1
ph5=2 2 3 3
ph29=0
ph31=0 2 2 0 


;pl0 : 0W
;pl1 : f1 channel - power level for pulse (default)
;sp11 : f1 channel - shaped pulse 180 degree
;p1 : f1 channel -  90 degree high power pulse
;p2 : f1 channel - 180 degree high power pulse
;p11: f1 channel - 180 degree shaped pulse (Squa100.1000)   [2 msec]
;p16: homospoil/gradient pulse
;p19: homospoil/gradient pulse
;d1 : relaxation delay; 1-5 * T1
;d11: delay for disk I/O                             [30 msec]
;d12: delay for power switching                             [20 usec]
;d16: delay for homospoil/gradient recovery
;ns: 8 * n, total number of scans: NS * TD0
;ds: 4


;use gradient ratio:    gp 1 : gp 2
;                         31 :   17

;for z-only gradients:
;gpz1: 31%
;gpz2: 17%
;gpz3: 60%

;use gradient files:
;gpnam1: SMSQ10.100 or sine.100
;gpnam2: SMSQ10.100 or sine.100
;gpnam3: SMSQ10.100

;� copyright Jonathan A. Iggo and Krzyzstof Baj 2021
